# Supplementary material for: Metagenomic Profiling and Microbial Metabolic Potential of Perdido Fold Belt (NW) and Campeche Knolls (SE) in the Gulf of Mexico
Source: Front Microbiol. 2020 Aug 11;11:1825. doi: 10.3389/fmicb.2020.01825 (PMC7438803; doi:10.3389/fmicb.2020.01825)
Supplement: Supplementary file 1 [file Table_1.XLSX]

## Sheet: Water Column
Water Column \ Variable	Depth (m)			Fluorescence (mg/m3)			Oxygen (mg/l)			Salinity (UPS)			Temperature (ºC)
	Mean	Max	Min	Mean	Max	Min	Mean	Max	Min	Mean	Max	Min	Mean	Max	Min
Maximum fluorescence	56.7333	73	30	0.587333	0.89	0.31	6.74667	7	6.4	36.3267	36.5	35.8	21.9267	23.5	20.9
Minimun Oxygen	376.529	456	253	0.0576471	0.07	0.04	3.49935	3.76	3.4	35.2341	35.58	35.1	10.4086	12.6	9.6
AAIW	1000	1000	1000	0.06	0.07	0.04	5.56667	5.7	5.3	34.9	34.9	34.9	4.98889	5.2	4.9
Deep	1463.47	3236	556	0.0405882	0.07	0	5.25882	6.9	3.4	34.9059	35.3	34.6	6.61176	27.4	4.2

## Sheet: Region
Region \ Variable	Depth (m)			Fluorescence (mg/m3)			Oxygen (mg/l)			Salinity (UPS)			Temperature (ºC)
	Mean	Max	Min	Mean	Max	Min	Mean	Max	Min	Mean	Max	Min	Mean	Max	Min
Perdido Region	684.848	3008	30	0.232121	0.89	0	5.3897	7	3.5	35.4267	36.4	34.9	11.6091	21.7	4.2
Campeche Knolls	741.24	3236	48	0.1344	0.7	0	4.89316	6.9	3.4	35.292	36.5	34.6	11.2019	27.4	4.2
