# Supplementary material for: Metagenomic Profiling and Microbial Metabolic Potential of Perdido Fold Belt (NW) and Campeche Knolls (SE) in the Gulf of Mexico
Source: Front Microbiol. 2020 Aug 11;11:1825. doi: 10.3389/fmicb.2020.01825 (PMC7438803; doi:10.3389/fmicb.2020.01825)
Supplement: Supplementary file 2 [file Table_2.XLSX]

## Sheet: WMS
		Sequencing_yield_and_quality								Assembly_stats
Sample	Depth (m)	Total_reads	Total_bases	Read_length	GC(%)	Mean_quality_Phred_score	Reads_with_Ns(%)	Q20(%)	Q30(%)	Total_contigs	Longest_contig	Mean_contig_length	N50/N90	Mapped_reads_(%)
A04_AAIW	1000	144635708	10847678100	75	51.3	33.98	0.18	99.88	91.43	128978	293890	1119	1781/421	75.28
A04_MIN	430	83327042	6249528150	75	44.15	34.28	0.14	99.9	92.64	31738	10392	200	623/327	21.4
D18_MAX	76	77396766	5804757450	75	49.59	33.86	0.18	99.89	90.97	109897	88676	940	1370/375	48.9
A04_SED	2966	147151128	22072669200	150	63.8	30.38	0.08	98.02	62.17	769808	61533	717	856/371	43.08
D18_SED	1320	162961050	24444157500	150	53.11	30.39	0.09	97.93	62.93	851389	105708	736	881/357	34.44
E03_SED	3010	208581878	15643640850	75	59.75	32.56	2.07	98.86	80.39	305879	119724	795	961/371	32.13

## Sheet: amplicon
		Sequencing yield									Alpha diversity
Sample	Depth (m)	Total_reads	Total_bases	Read_length	GC(%)	Mean_quality_Phred_score	Reads_with_Ns(%)	Q20(%)	Q30(%)	flash_combined	Observed	Chao1	SE Chao1	Sampling_effort	Shannon	Good's coverage	Total_singletones
A1_DEEP	871	328872	98661600	300	53.77	32.12	0.25	98.55	73.56	92.7	1898	2747.52	87.31	69.0805	5.18	0.995205	689
A1_MAX	61	421456	126436800	300	52.78	32.19	0.22	98.52	74.72	92.55	2623	3486.14	73	75.2408	4.72	0.99055	966
A1_MIN	254	246676	74002800	300	52.5	32.07	0.22	98.57	74.2	92.6	3146	4128.17	71.2	76.2081	4.33	0.975427	1301
A1_SED	879	365760	109728000	300	57.76	31.49	0.23	98.18	66.57	89.23	9827	11145.5	63.8	88.1703	8.06	0.932684	3070
A2_AAIW	1000	259836	77950800	300	53.68	32.08	0.23	98.59	73.48	92.16	2204	3410.1	98.93	64.6315	3.38	0.981164	1063
A2_DEEP_1	1845	489516	146854800	300	53.81	32.02	0.22	98.53	72.46	92.27	3270	4723.1	122.72	69.2342	5.85	0.994298	1050
A2_DEEP_2	1845	717716	215314800	300	54.78	30.59	0.29	97.41	51.11	74.37	3014	4043.39	91.83	74.5414	5.6	0.99653	900
A2_MAX	52	290724	87217200	300	51.58	32.29	0.25	98.68	75.93	92.97	2261	2808.95	50.4	80.4927	4.36	0.987581	808
A2_MIN	355	308162	92448600	300	53.17	32	0.22	98.57	72.23	91.73	3924	5232.01	85.9	74.9999	5.48	0.974753	1591
A3_AAIW	1000	505934	151780200	300	53.68	32.29	0.22	98.51	75.27	93.44	3699	5550.75	123.76	66.6396	3.73	0.988987	1606
A3_MAX	70	124446	37333800	300	52.83	32.22	0.24	98.63	74.93	91.62	2353	3129.2	65.46	75.1949	5.53	0.961802	964
A3_SED	2390	518756	155626800	300	57.94	31.49	0.23	98.34	66.45	89.83	8728	10999.6	108.4	79.3486	7.35	0.967793	3002
A4_AAIW_1	1000	315468	94640400	300	55.38	32.26	0.2	98.58	74.5	93.12	4163	6158.22	126.87	67.6007	4.82	0.97918	1767
A4_DEEP_2	2915	842016	252604800	300	55.13	30.72	0.3	97.61	51.42	73.36	5184	6402.83	88.43	80.9642	5.41	0.994819	1317
A4_MAX_1	67	207606	62281800	300	51.71	32.29	0.23	98.75	75.08	93.14	2025	2501.23	46.51	80.9602	4.48	0.984296	717
A4_MAX_2	67	238360	71508000	300	52.01	32.06	0.23	98.66	72.58	92.53	2283	3153.73	76.16	72.3905	4.69	0.984974	910
A4_MIN_1	430	249778	74933400	300	52.56	32.22	0.23	98.69	74.4	92.4	3773	4965.25	80.46	75.9881	5.6	0.971405	1504
A4_MIN_2	430	250572	75171600	300	55.13	31.94	0.24	98.45	71.66	91.49	4328	6446.86	127.88	67.1335	5.37	0.965198	1948
A4_SED_1	2966	594026	178207800	300	57.29	31.58	0.23	98.2	67.04	90.12	13111	15334.9	93.21	85.4976	7.96	0.964576	3928
B5_DEEP	550	330068	99020400	300	56.24	32.36	0.22	98.64	75.92	93.46	3745	5370.88	109.34	69.7279	4.87	0.982711	1558
B5_MIN	380	147432	44229600	300	54.07	32.27	0.23	98.51	75.01	93.11	3013	4543.03	108.38	66.3214	5.57	0.955343	1413
B5_SED	550	428334	128500200	300	57.1	31.26	0.23	98.2	64.93	89.24	10882	12536.5	75.56	86.8027	7.87	0.948671	3365
B6_DEEP	1018	294742	88422600	300	55.41	32.04	0.22	98.4	71.61	91.78	3893	5759.56	121.71	67.592	5.3	0.9751	1676
B6_MAX	50	275436	82630800	300	52.6	31.84	0.23	98.45	70.42	91.77	2404	3140.44	62.89	76.5498	4.29	0.984481	939
B6_MIN_1	350	391122	117336600	300	53.18	32.11	0.23	98.59	73.41	92.1	4626	6399.57	106.84	72.2861	5.43	0.977408	1911
B6_MIN_2	350	720438	216131400	300	53.68	30.89	0.31	97.73	54.35	77.32	3870	5725.66	130.43	67.5905	5.71	0.9942	1479
B6_SED	1018	363614	109084200	300	57.63	31.37	0.22	98.32	65.24	89.57	8636	10267.4	86.48	84.1109	7.29	0.973759	2432
B7_DEEP	1223	246622	73986600	300	54.57	32.25	0.23	98.64	74.31	93.12	3771	4933.86	79.01	76.431	5.74	0.970538	1483
B7_MAX	60	296426	88927800	300	53.54	31.91	0.21	98.57	70.8	92.08	2389	3265.91	75.53	73.1496	4.11	0.987819	936
B7_MIN	350	173338	52001400	300	53.22	31.93	0.22	98.7	71.95	91.96	3030	3573.28	44.34	84.796	5.38	0.967002	1046
B7_SED	1210	595596	178678800	300	57.89	31.53	0.23	98.32	66.98	90.54	9453	11271.1	92.63	83.8697	7.29	0.980235	2631
B8_AAIW	1000	309540	92862000	300	54.25	31.76	0.22	98.33	68.99	91.34	3188	4998.38	124.89	63.7807	4.31	0.977108	1518
B8_MAX	40	328982	98694600	300	52.39	32.14	0.25	98.77	74.02	92.65	2820	3619.16	64.21	77.9186	4.41	0.986571	1059
B8_MIN	350	261772	78531600	300	53.54	32.14	0.22	98.77	73.56	91.71	3845	5127.13	84.1	74.9932	5.36	0.968826	1593
B8_SED	2700	383486	115045800	300	57.88	31.65	0.23	98.49	69.05	90.98	6099	7842.86	114.69	77.765	7.03	0.985644	1635
B9_AAIW	1000	545560	163668000	300	53.74	32.38	0.22	98.56	76.7	93.68	4285	6366.75	131.86	67.3028	3.65	0.990995	1791
B9_DEEP	2950	147168	44150400	300	55.71	32.05	0.22	98.61	73.94	91.87	2536	3427.42	71.18	73.9915	5.11	0.963515	1077
B9_MAX	55	153692	46107600	300	51.73	32.15	0.23	98.58	74.11	91.97	1937	2350.92	41.11	82.3933	4.43	0.978258	697
B9_MIN	403	255302	76590600	300	52.72	32.1	0.26	98.54	73.9	92.03	3692	4924.41	83.12	74.9734	5.51	0.971309	1508
B9_SED	2946	580630	174189000	300	57.66	31.57	0.23	98.63	68.14	90.99	9504	11878.5	119.1	80.0102	7.37	0.982252	2738
C10_DEEP	719	161850	48555000	300	54.38	32.24	0.22	98.5	74.5	92.46	1589	2346.59	74	67.7153	2.87	0.982928	737
C10_MAX	55	167428	50228400	300	52.06	32	0.23	98.6	72.15	92.41	2195	2504.2	31.42	87.6527	5.04	0.977321	691
C10_MIN	400	847374	254212200	300	55.19	30.67	0.3	97.47	50.71	70.91	6170	8476.27	135.87	72.7915	5.08	0.992429	2056
C10_SED	717	426610	127983000	300	56.67	31.64	0.23	98.41	68.66	90.4	11964	13832.5	80.96	86.4919	7.93	0.94903	3728
C11_DEEP	860	173388	52016400	300	53.62	32.3	0.23	98.66	75.22	93.43	3905	5794.16	124.08	67.3954	5.66	0.974232	1659
C11_MAX	48	770118	231035400	300	53.71	30.69	0.31	97.77	51.88	76.45	2071	3227.49	108.31	64.1675	4.97	0.997035	850
C11_MIN	390	729704	218911200	300	54.6	30.94	0.31	97.7	53.62	76.86	5029	7237.83	139.05	69.4822	5.27	0.9933	1828
C11_SED	881	372098	111629400	300	56.02	31.57	0.23	98.46	67.67	90.25	13855	15990.3	87.39	86.6462	8.33	0.948306	4165
C12_AAIW	1000	900012	270003600	300	55.71	30.56	0.32	97.13	49.88	69.4	5689	8126.21	143.32	70.008	4.71	0.99145	2081
C12_DEEP	1320	226872	68061600	300	54.87	32.07	0.23	98.47	72.96	92.12	3520	5259.66	117.59	66.9245	5.48	0.967759	1560
C12_MIN	346	433482	130044600	300	55.49	32.09	0.23	98.37	73.75	92.39	5121	7555.04	139.27	67.7826	4.91	0.980636	2178
C12_SED	1329	491236	147370800	300	57.1	31.77	0.22	98.51	69.6	91.2	13364	15335.3	81.38	87.1452	8.21	0.946458	4138
C13_AAIW	1000	430244	129073200	300	53.39	32.38	0.23	98.55	75.99	93.59	3926	5781.07	120.13	67.9113	4.2	0.985802	1694
C13_DEEP	1875	441720	132516000	300	55.85	32.07	0.21	98.41	71.57	92.02	4670	6507.18	112.75	71.7669	5.01	0.983369	1856
C13_MAX	65	160126	48037800	300	52.39	32.11	0.19	98.71	73.77	92.19	2111	2520.33	39.58	83.7589	4.31	0.981026	740
C13_MIN	456	152496	45748800	300	54.18	32.06	0.22	98.5	73.83	91.57	3182	4492.42	90.09	70.8304	5.68	0.947321	1462
C13_SED	1887	375280	112584000	300	58.1	31.41	0.22	98.28	65.91	89.51	8515	10787.6	104.26	78.9331	7.56	0.94216	3245
C14_AAIW	1000	776178	232853400	300	53.63	30.8	0.29	97.58	53.68	76.66	4308	6198.66	135.42	69.4989	5.37	0.995002	1440
C14_DEEP	3180	241360	72408000	300	56.38	31.83	0.2	98.26	69.94	90.96	3466	5150.37	118.32	67.2961	4.71	0.979189	1455
C14_SED	3205	409224	122767200	300	57.68	31.46	0.23	98.25	66.01	89.66	6918	8651.5	95.19	79.963	7.03	0.972605	2268
D15_DEEP	610	315796	94738800	300	54.5	31.98	0.23	98.48	71.56	92.21	4698	6165.59	90.27	76.1971	5.89	0.972033	1812
D15_MAX	69	837064	251119200	300	52.55	30.93	0.31	98	54.95	80.45	2226	3022.08	81.4	73.6579	4.82	0.997917	687
D15_SED	622	351974	105592200	300	57.04	31.63	0.24	98.38	68.16	90.21	13862	15754.7	75.91	87.9863	8.68	0.909555	4486
D16_DEEP	686	143400	43020000	300	53.17	32.37	0.23	98.85	75.72	92.82	2514	2852.28	32.21	88.14	5.48	0.965978	795
D16_MAX	59	390366	117109800	300	52.55	32.12	0.22	98.74	73.88	92.75	3077	3875.89	62.56	79.3882	4.97	0.986088	1114
D16_MIN	340	223658	67097400	300	54.33	31.91	0.22	98.4	71.33	91.09	3948	5841.3	115.95	67.5877	5.53	0.952856	1870
D16_SED	697	458284	137485200	300	56.23	31.68	0.23	98.4	69.54	90.51	13842	16004.5	88.55	86.4883	7.96	0.955817	4152
D17_DEEP	808	1013706	304111800	300	55.64	30.86	0.29	97.84	51.78	73.43	5223	7343.93	136.08	71.12	4.73	0.99488	1759
D17_MIN	380	716340	214902000	300	54.22	30.87	0.29	97.87	53.44	76.41	4067	6469	163.12	62.8691	4.55	0.993774	1648
D17_SED	900	290570	87171000	300	57.9	31.67	0.23	98.63	68.84	90.98	7583	9200.58	85.67	82.4187	7.25	0.961414	2437
D18_AAIW	1000	675570	202671000	300	54.88	31.05	0.31	97.83	54.85	78.5	3845	5981.11	147.74	64.2857	4.41	0.993957	1561
D18_DEEP	1300	323794	97138200	300	56.28	32.21	0.24	98.58	73.96	92.92	3548	5240.94	119.73	67.6978	4.5	0.985807	1440
D18_MIN	410	711948	213584400	300	54.3	31.01	0.32	97.82	54.59	77.13	4944	7145.51	140	69.1903	5	0.993246	1797
D18_SED	1320	400622	120186600	300	55.73	31.73	0.23	98.42	69.9	90.97	9191	10045	48.46	91.4983	7.6	0.964294	2313
E3_SED	3010	3262024	978607200	300	58.34	31.14	0	97.87	66.47	88.34	33740	35241.8	57.48	95.7387	7.61	0.993286	5669
N1_SED	606	374248	112274400	300	56.15	31.72	0.22	98.48	68.96	91.01	13478	15390.9	79.9	87.5711	8.42	0.94185	4048

## Sheet: ASVs_amplicon
		Sequencing yield									Alpha diversity
Sample	Depth (m)	Total_reads	Total_bases	Read_length	GC(%)	Mean_quality_Phred_score	Reads_with_Ns(%)	Q20(%)	Q30(%)	flash_combined	Inverse Simpson	Simpson	Shannon	observed	coverage
A1_DEEP	871	328872	98661600	300	53.77	32.12	0.25	98.55	73.56	92.7	416.57962	0.9975995	6.414401	860	172
A1_MAX	61	421456	126436800	300	52.78	32.19	0.22	98.52	74.72	92.55	438.01281	0.997717	6.600282	1658	158
A1_MIN	254	246676	74002800	300	52.5	32.07	0.22	98.57	74.2	92.6	96.28658	0.9896143	5.504673	891	40
A1_SED	879	365760	109728000	300	57.76	31.49	0.23	98.18	66.57	89.23	280.26772	0.996432	6.473793	1428	126
A2_AAIW	1000	259836	77950800	300	53.68	32.08	0.23	98.59	73.48	92.16	146.83129	0.9931895	5.646043	769	57
A2_DEEP_1	1845	489516	146854800	300	53.81	32.02	0.22	98.53	72.46	92.27	446.01399	0.9977579	6.736747	1592	206
A2_DEEP_2	1845	717716	215314800	300	54.78	30.59	0.29	97.41	51.11	74.37	552.87626	0.9981913	6.801006	1390	236
A2_MAX	52	290724	87217200	300	51.58	32.29	0.25	98.68	75.93	92.97	231.85651	0.995687	6.127047	1248	90
A2_MIN	355	308162	92448600	300	53.17	32	0.22	98.57	72.23	91.73	126.37566	0.9920871	5.969727	1246	72
A3_AAIW	1000	505934	151780200	300	53.68	32.29	0.22	98.51	75.27	93.44	99.01911	0.9899009	5.632567	1211	40
A3_MAX	70	124446	37333800	300	52.83	32.22	0.24	98.63	74.93	91.62	86.16689	0.9883946	5.417621	630	42
A3_SED	2390	518756	155626800	300	57.94	31.49	0.23	98.34	66.45	89.83	532.52569	0.9981222	6.904518	2171	208
A4_AAIW_1	1000	315468	94640400	300	55.38	32.26	0.2	98.58	74.5	93.12	131.83184	0.9924146	5.520069	761	44
A4_DEEP_2	2915	842016	252604800	300	55.13	30.72	0.3	97.61	51.42	73.36	115.59433	0.9913491	6.182422	1757	118
A4_MAX_1	67	207606	62281800	300	51.71	32.29	0.23	98.75	75.08	93.14	165.22994	0.9939478	5.7963	911	59
A4_MAX_2	67	238360	71508000	300	52.01	32.06	0.23	98.66	72.58	92.53	166.58495	0.9939971	5.779766	811	69
A4_MIN_1	430	249778	74933400	300	52.56	32.22	0.23	98.69	74.4	92.4	130.10159	0.9923137	5.834072	1123	58
A4_MIN_2	430	250572	75171600	300	55.13	31.94	0.24	98.45	71.66	91.49	166.11835	0.9939802	5.739564	782	64
A4_SED_1	2966	594026	178207800	300	57.29	31.58	0.23	98.2	67.04	90.12	602.62878	0.9983406	7.068485	2531	243
B5_DEEP	550	330068	99020400	300	56.24	32.36	0.22	98.64	75.92	93.46	118.31069	0.9915477	5.449116	704	43
B5_MIN	380	147432	44229600	300	54.07	32.27	0.23	98.51	75.01	93.11	192.93601	0.9948169	5.865809	731	82
B5_SED	550	428334	128500200	300	57.1	31.26	0.23	98.2	64.93	89.24	415.20695	0.9975916	6.642951	1571	160
B6_DEEP	1018	294742	88422600	300	55.41	32.04	0.22	98.4	71.61	91.78	166.47708	0.9939932	5.630732	679	60
B6_MAX	50	275436	82630800	300	52.6	31.84	0.23	98.45	70.42	91.77	208.39908	0.9952015	5.926403	986	78
B6_MIN_1	350	391122	117336600	300	53.18	32.11	0.23	98.59	73.41	92.1	139.88048	0.992851	5.948998	1426	62
B6_MIN_2	350	720438	216131400	300	53.68	30.89	0.31	97.73	54.35	77.32	498.39612	0.9979936	6.862414	1411	297
B6_SED	1018	363614	109084200	300	57.63	31.37	0.22	98.32	65.24	89.57	390.22475	0.9974374	6.655141	1648	172
B7_DEEP	1223	246622	73986600	300	54.57	32.25	0.23	98.64	74.31	93.12	168.73801	0.9940737	5.869737	964	73
B7_MAX	60	296426	88927800	300	53.54	31.91	0.21	98.57	70.8	92.08	273.13047	0.9963387	6.047287	995	96
B7_MIN	350	173338	52001400	300	53.22	31.93	0.22	98.7	71.95	91.96	75.66444	0.9867838	5.299676	667	33
B7_SED	1210	595596	178678800	300	57.89	31.53	0.23	98.32	66.98	90.54	645.25036	0.9984502	7.047535	2503	246
B8_AAIW	1000	309540	92862000	300	54.25	31.76	0.22	98.33	68.99	91.34	143.75662	0.9930438	5.687209	852	61
B8_MAX	40	328982	98694600	300	52.39	32.14	0.25	98.77	74.02	92.65	225.07748	0.9955571	5.998481	1190	83
B8_MIN	350	261772	78531600	300	53.54	32.14	0.22	98.77	73.56	91.71	98.5193	0.9898497	5.880265	1132	77
B8_SED	2700	383486	115045800	300	57.88	31.65	0.23	98.49	69.05	90.98	617.58199	0.9983808	6.86955	1753	242
B9_AAIW	1000	545560	163668000	300	53.74	32.38	0.22	98.56	76.7	93.68	66.87181	0.985046	5.273772	1105	23
B9_DEEP	2950	147168	44150400	300	55.71	32.05	0.22	98.61	73.94	91.87	137.39075	0.9927215	5.437469	541	49
B9_MAX	55	153692	46107600	300	51.73	32.15	0.23	98.58	74.11	91.97	95.49933	0.9895287	5.407522	700	40
B9_MIN	403	255302	76590600	300	52.72	32.1	0.26	98.54	73.9	92.03	71.12235	0.9859397	5.612938	1038	53
B9_SED	2946	580630	174189000	300	57.66	31.57	0.23	98.63	68.14	90.99	748.73495	0.9986644	7.128226	2518	288
C10_DEEP	719	161850	48555000	300	54.38	32.24	0.22	98.5	74.5	92.46	58.61478	0.9829395	4.834598	448	20
C10_MAX	55	167428	50228400	300	52.06	32	0.23	98.6	72.15	92.41	56.65062	0.9823479	5.15707	733	23
C10_MIN	400	847374	254212200	300	55.19	30.67	0.3	97.47	50.71	70.91	148.55553	0.9932685	5.722972	1138	50
C10_SED	717	426610	127983000	300	56.67	31.64	0.23	98.41	68.66	90.4	429.58661	0.9976722	6.759929	1880	171
C11_DEEP	860	173388	52016400	300	53.62	32.3	0.23	98.66	75.22	93.43	218.91117	0.9954319	5.821638	664	79
C11_MAX	48	770118	231035400	300	53.71	30.69	0.31	97.77	51.88	76.45	651.82831	0.9984659	6.72575	1073	250
C11_MIN	390	729704	218911200	300	54.6	30.94	0.31	97.7	53.62	76.86	259.30092	0.9961435	6.304223	1194	107
C11_SED	881	372098	111629400	300	56.02	31.57	0.23	98.46	67.67	90.25	459.60196	0.9978242	6.780928	1733	195
C12_AAIW	1000	900012	270003600	300	55.71	30.56	0.32	97.13	49.88	69.4	125.58615	0.9920373	5.616484	973	46
C12_DEEP	1320	226872	68061600	300	54.87	32.07	0.23	98.47	72.96	92.12	200.62486	0.9950156	5.874295	821	76
C12_MIN	346	433482	130044600	300	55.49	32.09	0.23	98.37	73.75	92.39	196.26815	0.9949049	5.948134	1076	81
C12_SED	1329	491236	147370800	300	57.1	31.77	0.22	98.51	69.6	91.2	479.03159	0.9979125	6.881812	2093	192
C13_AAIW	1000	430244	129073200	300	53.39	32.38	0.23	98.55	75.99	93.59	96.80515	0.98967	5.583271	1219	39
C13_DEEP	1875	441720	132516000	300	55.85	32.07	0.21	98.41	71.57	92.02	160.67866	0.9937764	5.899548	1146	65
C13_MAX	65	160126	48037800	300	52.39	32.11	0.19	98.71	73.77	92.19	86.18672	0.9883973	5.217373	638	33
C13_MIN	456	152496	45748800	300	54.18	32.06	0.22	98.5	73.83	91.57	156.12829	0.993595	5.599039	614	61
C13_SED	1887	375280	112584000	300	58.1	31.41	0.22	98.28	65.91	89.51	276.1946	0.9963794	6.398436	1441	115
C14_AAIW	1000	776178	232853400	300	53.63	30.8	0.29	97.58	53.68	76.66	260.06108	0.9961547	6.540154	1446	186
C14_DEEP	3180	241360	72408000	300	56.38	31.83	0.2	98.26	69.94	90.96	72.82571	0.9862686	4.877607	417	25
C14_SED	3205	409224	122767200	300	57.68	31.46	0.23	98.25	66.01	89.66	443.14134	0.9977434	6.634539	1637	160
D15_DEEP	610	315796	94738800	300	54.5	31.98	0.23	98.48	71.56	92.21	207.19831	0.9951737	5.927468	987	78
D15_MAX	69	837064	251119200	300	52.55	30.93	0.31	98	54.95	80.45	657.60446	0.9984793	6.861146	1394	255
D15_SED	622	351974	105592200	300	57.04	31.63	0.24	98.38	68.16	90.21	260.98353	0.9961683	6.435892	1358	126
D16_DEEP	686	143400	43020000	300	53.17	32.37	0.23	98.85	75.72	92.82	150.70732	0.9933646	5.814454	787	67
D16_MAX	59	390366	117109800	300	52.55	32.12	0.22	98.74	73.88	92.75	343.32895	0.9970873	6.531492	1705	142
D16_MIN	340	223658	67097400	300	54.33	31.91	0.22	98.4	71.33	91.09	204.6087	0.9951126	5.931777	804	93
D16_SED	697	458284	137485200	300	56.23	31.68	0.23	98.4	69.54	90.51	541.57916	0.9981535	6.944416	2145	221
D17_DEEP	808	1013706	304111800	300	55.64	30.86	0.29	97.84	51.78	73.43	145.55333	0.9931297	5.615557	960	48
D17_MIN	380	716340	214902000	300	54.22	30.87	0.29	97.87	53.44	76.41	144.52606	0.9930808	5.550668	663	54
D17_SED	900	290570	87171000	300	57.9	31.67	0.23	98.63	68.84	90.98	323.13478	0.9969053	6.427699	1349	131
D18_AAIW	1000	675570	202671000	300	54.88	31.05	0.31	97.83	54.85	78.5	153.48182	0.9934846	5.799686	818	58
D18_DEEP	1300	323794	97138200	300	56.28	32.21	0.24	98.58	73.96	92.92	85.75736	0.9883392	5.029391	401	30
D18_MIN	410	711948	213584400	300	54.3	31.01	0.32	97.82	54.59	77.13	89.77273	0.9888608	5.876076	1159	68
D18_SED	1320	400622	120186600	300	55.73	31.73	0.23	98.42	69.9	90.97	344.54898	0.9970977	6.582267	1694	134
E3_SED	3010	3262024	978607200	300	58.34	31.14	0	97.87	66.47	88.34	1999.09201	0.9994998	8.00718	4997	806
N1_SED	606	374248	112274400	300	56.15	31.72	0.22	98.48	68.96	91.01	334.73037	0.9970125	6.615145	1560	157
