# Supplementary material for: Metagenomic Profiling and Microbial Metabolic Potential of Perdido Fold Belt (NW) and Campeche Knolls (SE) in the Gulf of Mexico
Source: Front Microbiol. 2020 Aug 11;11:1825. doi: 10.3389/fmicb.2020.01825 (PMC7438803; doi:10.3389/fmicb.2020.01825)
Supplement: Supplementary file 3 [file Table_3.XLSX]

## Sheet: searched_KO_list
K_number	Metabolism	color	hex_color	Enzymes	gene name/s	EC number
K16157	methane metabolism	light_grey	#cbd0d1	methane hydroxylase	mmoX	1.14.13.25
K10944	methane metabolism	light_grey	#cbd0d1	methane/ammonia monooxygenase subunit A	pmoA	1.14.18.3/1.14.99.39
K10945	methane metabolism	light_grey	#cbd0d1	methane/ammonia monooxygenase subunit B	pmoB
K10946	methane metabolism	light_grey	#cbd0d1	methane/ammonia monooxygenase subunit C	pmoC
K14028	methane metabolism	light_grey	#cbd0d1	methanol dehydrogenase	mxaF	1.1.2.7
K05299	methane metabolism	light_grey	#cbd0d1	formate dehydrogenase (NADP+) alpha subunit	fdhA	1.17.1.10
K00317	methane metabolism	light_grey	#cbd0d1	trimethylamine dehydrogenase	dmd-tmd	1.5.8.2
K08264	methane metabolism	light_grey	#cbd0d1	heterodisulfide reductase subunit D	hdrD	1.8.98.1
K01070	methane metabolism	light_grey	#cbd0d1	S-formylglutathione hydrolase	frmB	3.1.2.12
K00584	methanogenesis	grey	#7d7d7d	mtrH; tetrahydromethanopterin S-methyltransferase subunit H [EC:2.1.1.86]	mtrH	2.1.1.86
K04480	methanogenesis	grey	#7d7d7d	mtaB; methanol---5-hydroxybenzimidazolylcobamide Co-methyltransferase [EC:2.1.1.90]	mtaB	2.1.1.90
K03390	methanogenesis	grey	#7d7d7d	hdrC; heterodisulfide reductase subunit C [EC:1.8.98.1]	hdrC	1.8.98.1
K00202	methanogenesis	grey	#7d7d7d	fwdC, fmdC; formylmethanofuran dehydrogenase subunit C [EC:1.2.99.5]	fwdC, fmdC	1.2.99.5
K00577	methanogenesis	grey	#7d7d7d	mtrA; tetrahydromethanopterin S-methyltransferase subunit A [EC:2.1.1.86]	mtrA	2.1.1.86
K00399	methanogenesis	grey	#7d7d7d	mcrA; methyl-coenzyme M reductase alpha subunit [EC:2.8.4.1]	mcrA	2.8.4.1
K00441	methanogenesis	grey	#7d7d7d	frhB; coenzyme F420 hydrogenase beta subunit [EC:1.12.98.1]	frhB	1.12.98.1
K00394	sulfur oxidation	ocre	#d69813	adenylylsulfate reductase, subunit A	aprA	1.8.99.2
K00395	sulfur oxidation	ocre	#d69813	adenylylsulfate reductase, subunit B	aprB	1.8.99.2
					sox system	NA
K17222	sulfur oxidation	ocre	#d69813	sulfur-oxidizing protein A	soxA
K17223	sulfur oxidation	ocre	#d69813	sulfur-oxidizing protein X	soxX
K17224	sulfur oxidation	ocre	#d69813	sulfur-oxidizing protein B	soxB	NA
K17225	sulfur oxidation	ocre	#d69813	sulfane dehydrogenase	soxC
K17226	sulfur oxidation	ocre	#d69813	sulfur-oxidizing protein Y	soxY
K17227	sulfur oxidation	ocre	#d69813	sulfur-oxidizing protein Z	soxZ
					rDsr
K11180	sulfate reduction	yellow	#f5dc3b	dissimilatory sulfite reductase alpha subunit	dsrA	1.8.99.1/1.8.99.3/1.8.99.5
K11181	sulfate reduction	yellow	#f5dc3b	dissimilatory sulfite reductase beta subunit	dsrB	1.8.99.5
K08352	sulfate reduction	yellow	#f5dc3b	thiosulfate reductase / polysulfide reductase chain A	phsA	1.8.5.5
K00392	sulfate reduction	yellow	#f5dc3b	sulfite reductase	sir	1.8.7.1
K07306	sulfate reduction	yellow	#f5dc3b	dimethylsulfoxide reductase	dmsA	1.8.5.3
K16964	sulfate reduction	yellow	#f5dc3b	dimethylsulfide dehydrogenase subunit alpha	ddhA	1.8.2.4
K04091	sulfate reduction	yellow	#f5dc3b	alkanesulfonate monooxygenase	SsuD	1.14.14.5
K00380	Sulfur metabolism	lime	#e8f53b	sulfite reductase (NADPH) flavoprotein alpha-component	cysJ	1.8.1.2
K00390	Sulfur metabolism	lime	#e8f53b	phosphoadenosine phosphosulfate reductase	cysH	1.8.4.8
K17996	Sulfur metabolism	lime	#e8f53b	sulfhydrogenase subunit delta	hydD	1.12.98.4
K16887	Sulfur metabolism	lime	#e8f53b	quinone membrane oxidoreductase	qmoC	NA
K17218	Sulfur metabolism	lime	#e8f53b	sulfide:quinone oxidoreductase	SQR
K19713	Sulfur metabolism	lime	#e8f53b	thiosulfate dehydrogenase	tsdA
K00958	sulfur uptake /assimilation	lime	#e8f53b	sulfate adenylyltransferase	sat, met3	2.7.7.4
K00957	sulfur uptake /assimilation	lime	#e8f53b	sulfate adenylyltransferase subunit 2	cysD	2.7.7.4
K00956	sulfur uptake /assimilation	lime	#e8f53b	sulfate adenylyltransferase subunit 1	cysN	2.7.7.4
					nif (Co-protein)
K02586	nitrogen fixation	sky blue	#57e0ff	nitrogenase molybdenum-iron protein alpha chain	nifD (Mo-Fe)	1.18.6.1
K02585	nitrogen fixation	sky blue	#57e0ff	nitrogen fixation protein	nifB
K02591	nitrogen fixation	sky blue	#57e0ff	nitrogenase molybdenum-iron protein beta chain	nifK	1.18.6.1
					nif (assembly protein)
					nif-α (Mo-Fe)
K02588	nitrogen fixation	sky blue	#57e0ff	nitrogenase iron protein	nifH	1.18.6.1
K03839	nitrogen fixation	sky blue	#57e0ff	nitrogenase	nifF	NA
K02587	nitrogen fixation	sky blue	#57e0ff	nitrogenase molybdenum-cofactor	nifE
K02589	nitrogen fixation	sky blue	#57e0ff	nitrogenase promotor	nifP2
K02567	nitrate reduction/denitrification	sky blue	#57e0ff	periplasmic nitrate reductase NapA	napA	1.7.99.4
					NO2 transporter
K02567	nitrate reduction/denitrification	sky blue	#57e0ff	periplasmic nitrate reductase	nap (cytochrome-c protein)	1.7.99.4
K00367	nitrate reduction/denitrification	sky blue	#57e0ff	ferredoxin-nitrate reductase	narB (respiratory)	1.7.7.2
					nar-δ (respiratory)
K00370	nitrate reduction/denitrification	sky blue	#57e0ff	nitrate reductase / nitrite oxidoreductase, alpha subunit	nxrA (respiratory) narG/narZ	1.7.5.1/1.7.99.4
K00371	nitrate reduction/denitrification	sky blue	#57e0ff	nitrate reductase / nitrite oxidoreductase, beta subunit	narH
K15864	nitrate reduction/denitrification	sky blue	#57e0ff	nitrite reductase	nirS	1.7.5.1/1.7.99.-
K02575	nitrate reduction/denitrification	sky blue	#57e0ff	nitrate/nitrite transporter	narK
K00368	nitrate reduction/denitrification	sky blue	#57e0ff	nitrite reductase	nirK
K00374	nitrate reduction/denitrification	sky blue	#57e0ff	nitrate reductase delta subunit	narJ
					NO3/NO2 transporter
K03385	nitrate reduction/denitrification	sky blue	#57e0ff	nitrite reductase (cytochrome c-552)	nrfA
K07218	nitrate reduction/denitrification	sky blue	#57e0ff	nitrous oxidase accessory protein	nosD
K02448	nitrate reduction/denitrification	sky blue	#57e0ff	nitric oxide reductase	norD
K04748	nitrate reduction/denitrification	sky blue	#57e0ff	nitric oxide reductase	norQ
K00366	nitrogen metabolism	sky blue	#57e0ff	ferredoxin-nitrite reductase	nirA	1.7.7.1
K20935	nitrogen metabolism	sky blue	#57e0ff	hydrazine dehydrogenase	hdh	1.7.2.8
NA	nitrogen metabolism	sky blue	#57e0ff	hydrazine synthase	hzs	1.7.2.7
K04561	nitrogen metabolism	sky blue	#57e0ff	nitric oxide reductase subunit B	norB
K00376	nitrogen metabolism	sky blue	#57e0ff	nitrous-oxide reductase	nosZ
K00362	nitrogen metabolism	blue	#00a5f7	nitrite reductase (NADH) large subunit	nirB	1.7.1.15
K00363	nitrogen metabolism	blue	#00a5f7	nitrite reductase (NADH) small subunit	nirD	1.7.1.15
K02558	nitrogen metabolism	blue	#00a5f7	nitrate reductase cytochrome C550 subunit	napB	6.3.2.45
K00372	nitrogen metabolism	blue	#00a5f7	assimilatory nitrate reductase catalytic subunit	nasA	1.7.99.-
K02557	nitrogen metabolism	blue	#00a5f7	periplasmic nitrate reductase	napA
K10535	nitrification	blue	#00a5f7	hydroxylamine dehydrogenase	hao	1.7.2.6
K00496	hydrocarbon degradation	brown	#402b15	alkane 1-monooxygenase	AlkB1	1.14.15.3
K00656	hydrocarbon degradation	brown	#402b15	Alkylsuccinate synthase (I), alpha subunit	assA	2.3.1.54
K07540	hydrocarbon degradation	brown	#402b15	benzylsuccinate synthase, alpha subunit	bssA	4.1.99.11
K04117	hydrocarbon degradation	brown	#402b15	cyclohexanecarboxyl-CoA dehydrogenase	aliB	1.3.99.-
K04110	hydrocarbon degradation	brown	#402b15	benzoate-CoA ligase	badA	6.2.1.25
K04112	hydrocarbon degradation	brown	#402b15	benzoyl-CoA reductase subunit C	badD	1.3.7.8
K07536	hydrocarbon degradation	brown	#402b15	2-ketocyclohexanecarboxyl-CoA hydrolase	badI	3.1.2.-
K07543	hydrocarbon degradation	brown	#402b15	benzylsuccinate CoA-transferase	bbsE	2.8.3.15
K07544	hydrocarbon degradation	brown	#402b15	benzylsuccinate CoA-transferase	bbsF	2.8.3.15
K06282	hydrocarbon degradation	brown	#402b15	hydrogenase small subunit	hyaA	1.12.99.6
K06281	hydrocarbon degradation	brown	#402b15	hydrogenase-1 large chain	hyaB	1.12.99.6
K01453	hydrocarbon degradation	brown	#402b15	6-aminohexanoate-oligomer exohydrolase	nylB	3.5.1.46
K06446	hydrocarbon degradation	brown	#402b15	acyl-CoA dehydrogenase	dcaA	1.3.99.-
K00249	hydrocarbon degradation	brown	#402b15	acyl-CoA dehydrogenase	acd	1.3.8.7
K18122	hydrocarbon degradation	brown	#402b15	4-hydroxybutyrate CoA-transferase	cat2	NA
K01615	hydrocarbon degradation	brown	#402b15	glutaconyl-CoA decarboxylase	gcdA	4.1.1.70
K04107	hydrocarbon degradation	brown	#402b15	4-hydroxybenzoyl-CoA reductase subunit alpha	hcrA	1.3.7.9
K01576	hydrocarbon degradation	brown	#402b15	phenylglyoxylate carboxy-lyase	mdlC	4.1.1.7
K07538	hydrocarbon degradation	brown	#402b15	6-hydroxycyclohex-1-ene-1-carbonyl-CoA dehydrogenase	had	1.1.1.368
K14579	hydrocarbon degradation	brown	#7a4611	naphthalene 1,2-dioxygenase subunit alpha	NahAc	1.14.12.12
K14580	hydrocarbon degradation	brown	#7a4611	naphthalene 1,2-dioxygenase subunit beta	NahAd	1.14.12.12
K14581	hydrocarbon degradation	brown	#7a4611	naphthalene 1,2-dioxygenase ferredoxin reductase component	NahAa	1.18.1.7
K14578	hydrocarbon degradation	brown	#7a4611	naphthalene 1,2-dioxygenase ferredoxin component	NahAb
K14582	hydrocarbon degradation	brown	#7a4611	cis-1,2-dihydro-1,2-dihydroxynaphthalene/dibenzothiophene dihydrodiol dehydrogenase	NahB	1.3.1.60
K14583	hydrocarbon degradation	brown	#7a4611	1,2-dihydroxynaphthalene dioxygenase	NahC	1.13.11.56
K14584	hydrocarbon degradation	brown	#7a4611	2-hydroxychromene-2-carboxylate isomerase	NahD	5.99.1.4
K14585	hydrocarbon degradation	brown	#7a4611	trans-o-hydroxybenzylidenepyruvate hydratase-aldolase	NahE	4.1.2.45
K00152	hydrocarbon degradation	brown	#7a4611	salicylaldehyde dehydrogenase	NahF	1.2.1.65
K00480	hydrocarbon degradation	brown	#7a4611	salicylate hydroxylase	1.14.13.1	1.14.13.1
K16246	hydrocarbon degradation	brown	#7a4611	phenol hydroxylase P5 protein	dmpP
K03380	hydrocarbon degradation	brown	#7a4611	phenol 2-monooxygenase	pheA	1.14.13.7
K16249	hydrocarbon degradation	brown	#7a4611	phenol hydroxylase P0 protein	dmpK
K16243	hydrocarbon degradation	brown	#7a4611	Phenol hydroxylase P1 protein	dmpL
K16244	hydrocarbon degradation	brown	#7a4611	phenol hydroxylase P2 protein	dmpM
K16242	hydrocarbon degradation	brown	#7a4611	phenol hydroxylase P3 protein	dmpN
K16245	hydrocarbon degradation	brown	#7a4611	phenol hydroxylase P4 protein	dmpO
K15760	hydrocarbon degradation	brown	#7a4611	Toluene monooxygenase system protein A	tmoA
K15761	hydrocarbon degradation	brown	#7a4611	Toluene monooxygenase system protein B	tmoB
K15762	hydrocarbon degradation	brown	#7a4611	Toluene monooxygenase system ferredoxin subunit	tmoC
K15763	hydrocarbon degradation	brown	#7a4611	Toluene monooxygenase system protein D	tmoD
K15764	hydrocarbon degradation	brown	#7a4611	Toluene monooxygenase system protein E	tmoE
K15765	hydrocarbon degradation	brown	#7a4611	Toluene monooxygenase electron transfer component	tmoF	1.18.1.3
K00055	hydrocarbon degradation	brown	#7a4611	Benzyl alcohol:NAD+ oxidoreductase	xylB1	1.1.1.90
K00141	hydrocarbon degradation	brown	#7a4611	Benzaldehyde:NAD+ oxidoreductase/benzaldehyde dehydrogenase (NAD+)	xylC
K05550	hydrocarbon degradation	brown	#7a4611	Benzoate/toluate 1,2-dioxygenase subunit alpha	xylX	1.14.12.10
K05549	hydrocarbon degradation	brown	#7a4611	Benzoate/toluate 1,2-dioxygenase subunit beta	xylY	1.14.12.10
K05784	hydrocarbon degradation	brown	#7a4611	Benzoate/toluate 1,2-dioxygenase reductase component	xylZ
K05783	hydrocarbon degradation	brown	#7a4611	Dihydroxycyclohexadiene carboxylate dehydrogenase	xylL	1.3.1.25
K11943	hydrocarbon degradation	brown	#7a4611	PAH dioxygenase large subunit	NidA
K11944	hydrocarbon degradation	brown	#7a4611	PAH dioxygenase small subunit	NidB
K04750	hydrocarbon degradation	brown	#7a4611	PhnB protein	PhnB
K18257	hydrocarbon degradation	brown	#7a4611	cis-3,4-dihydrophenanthrene-3,4-diol dehydrogenase	PhdE	1.3.1.49
K11945	hydrocarbon degradation	brown	#7a4611	extradiol dioxygenase	PhdF
K11946	hydrocarbon degradation	brown	#7a4611	hydratase-aldolase	PhdG
K11947	hydrocarbon degradation	brown	#7a4611	aldehyde dehydrogenase	NidD
K11948	hydrocarbon degradation	brown	#7a4611	1-hydroxy-2-naphthoate dioxygenase	PhdI	1.13.11.38
K11949	hydrocarbon degradation	brown	#7a4611	4-(2-carboxyphenyl)-2-oxobut-3-enoate aldolase	PhdJ	4.1.2.34
K18275	hydrocarbon degradation	brown	#7a4611	2-formylbenzoate dehydrogenase	PhdK	1.2.1.78
K18069	hydrocarbon degradation	brown	#7a4611	phthalate 4,5-dioxygenase reductase component	Pht2
K18068	hydrocarbon degradation	brown	#7a4611	phthalate 4,5-dioxygenase	Pht3
K18067	hydrocarbon degradation	brown	#7a4611	phthalate 4,5-cis-dihydrodiol dehydrogenase	Pht4	1.3.1.64
K18251	hydrocarbon degradation	brown	#7a4611	phtAa; phthalate 3,4-dioxygenase subunit alpha	PhtAa
K18252	hydrocarbon degradation	brown	#7a4611	phthalate 3,4-dioxygenase subunit beta	PhtAb
K18253	hydrocarbon degradation	brown	#7a4611	phthalate 3,4-dioxygenase ferredoxin component	PhtAc
K18254	hydrocarbon degradation	brown	#7a4611	phthalate 3,4-dioxygenase ferredoxin reductase component	PhtAd	1.18.1.3
K04102	hydrocarbon degradation	brown	#7a4611	4,5-dihydroxyphthalate decarboxylase	Pht5	4.1.1.55
K18255	hydrocarbon degradation	brown	#7a4611	phthalate 3,4-cis-dihydrodiol dehydrogenase	PhtB
K18256	hydrocarbon degradation	brown	#7a4611	3,4-dihydroxyphthalate decarboxylase	PhtC	4.1.1.69
K00449	hydrocarbon degradation	brown	#7a4611	protocatechuate 3,4-dioxygenase, beta subunit	PcaH	1.13.11.2
K00448	hydrocarbon degradation	brown	#7a4611	protocatechuate 3,4-dioxygenase, alpha subunit	PcaG	1.13.11.3
K01857	hydrocarbon degradation	brown	#7a4611	3-carboxy-cis,cis-muconate cycloisomerase	PcaB	5.5.1.2
K14727	hydrocarbon degradation	brown	#7a4611	3-oxoadipate enol-lactonase / 4-carboxymuconolactone decarboxylase	PcaL	3.1.1.24/4.1.1.44
K01607	hydrocarbon degradation	brown	#7a4611	4-carboxymuconolactone decarboxylase	PcaC	4.1.1.44
K01055	hydrocarbon degradation	brown	#7a4611	3-oxoadipate enol-lactonase	PcaD	3.1.1.24
K01032	hydrocarbon degradation	brown	#7a4611	3-oxoadipate CoA-transferase, beta subunit	PcaJ	2.8.3.6
K01031	hydrocarbon degradation	brown	#7a4611	3-oxoadipate CoA-transferase, alpha subunit	PcaI	2.8.3.6
K07823	hydrocarbon degradation	brown	#7a4611	3-oxoadipyl-CoA thiolase	PcaF	2.3.1.174
K03464	hydrocarbon degradation	brown	#7a4611	muconolactone D-isomerase	CatC	5.3.3.4
K01856	hydrocarbon degradation	brown	#7a4611	muconate cycloisomerase	CatB	5.5.1.1
K03381	hydrocarbon degradation	brown	#7a4611	catechol 1,2-dioxygenase	CatA	1.13.11.1
K04100	hydrocarbon degradation	brown	#7a4611	Protocatechuate 4,5-dioxygenase alpha chain	ligA	1.13.11.8
K04101	hydrocarbon degradation	brown	#7a4611	Protocatechuate 4,5-dioxygenase, beta chain	ligB	1.13.11.8
K05783	hydrocarbon degradation	brown	#7a4611	dihydrodihydroxybenzoate dehydrogenase	benD
K15569	hydrocarbon degradation	brown	#7a4611	naphthyl-2-methylsuccinate CoA transferase subunit	bnsE	2.8.3.-
	Secondary metabolism?
	Chlorinated Compound degradation
K01563	Chlorinated Compound degradation	purple	#5b117a	haloalkane dehalogenase	dhaA	3.8.1.5
K01061	Chlorinated Compound degradation	purple	#5b117a	carboxymethylenebutenolidase	cmbl	3.1.1.45
K00114	Chlorinated Compound degradation	purple	#5b117a	alcohol dehydrogenase	exaA	1.1.2.8
K17050	Chlorinated Compound degradation	purple	#5b117a	perchlorate reductase	clrA	NA
K17051	Chlorinated Compound degradation	purple	#5b117a	perchlorate reductase	clrB	NA
K00425	Aerobic respiration	pink	#f5b5b5	cydA; cytochrome d ubiquinol oxidase subunit I [EC:1.10.3.-]	cydA	EC:1.10.3.-
K00426	Aerobic respiration	pink	#f5b5b5	cydB; cytochrome d ubiquinol oxidase subunit II [EC:1.10.3.-]	cydB	EC:1.10.3.-
K07648	Aerobic respiration	pink	#f5b5b5	arcB; two-component system, OmpR family, aerobic respiration control sensor histidine kinase ArcB [EC:2.7.13.3]	arcB	EC:2.7.13.3
K08929	Anoxygenic photosynthesis	violet	#2947f2	pufM; photosynthetic reaction center M subunit	pufM
K08930	Anoxygenic photosynthesis	violet	#2947f2	pucA; light-harvesting protein B-800-850 alpha chain	pucA
K08940	Anoxygenic photosynthesis	violet	#2947f2	pscA; photosystem P840 reaction center large subunit	pscA
K08944	Anoxygenic photosynthesis	violet	#2947f2	fmoA; bacteriochlorophyll A protein	fmoA
K08946	Anoxygenic photosynthesis	violet	#2947f2	csmB; chlorosome envelope protein B	csmB
K02703	Oxygenic photosynthesis	green	#00ff00	psbA; photosystem II P680 reaction center D1 protein	psbA
K02689	Oxygenic photosynthesis	green	#00ff00	psaA; photosystem I P700 chlorophyll a apoprotein A1	psaA
K05383	Oxygenic photosynthesis	green	#00ff00	cpeT; CpeT protein	cpeT
K02092	Oxygenic photosynthesis	green	#00ff00	apcA; allophycocyanin alpha subunit	apcA
K08918	Oxygenic photosynthesis	green	#00ff00	pcbA; chlorophyll a/b binding light-harvesting protein PcbA	pcbA
K02097	Oxygenic photosynthesis	green	#00ff00	apcF; phycobilisome core component	apcF
K05376	Oxygenic photosynthesis	green	#00ff00	cpeA, mpeA; phycoerythrin alpha chain	cpeA

## Sheet: Key_genes_and_genus_found
Sample	Gene-modules	Bacteria-modules
MAX	K00367(reductase-denitrification), K00392 (sulfite reductase), K00957 (cysD - sulfur uptake), K02567 (napA-nitrate reductase - denitrification)	Acinetobacter, Synechococcus, Pseudomonas, Desulfovibrio,
MIN	K00394 (sulfur oxidation marker), K00395 (sulfur oxidation marker), K00449, K00496 (alkB1), K00957, K01055, K01607	Acinetobacter, Pseudomonas, Desulfovibrio
MIL	Not modules present, but present marker genes: K00958 (sulfate adenylyltransferase), K08352 (thiosulfate reductase), K00392 (sulfite reductase),	Acinetobacter, Pseudomonas, Desulfovibrio, Bacillus, Escherichia
SED A	K00957, K02567	Acinetobacter, Pseudomonas, Nitrosomonas
